# Supplementary material for: Effect of caffeine ingestion on competitive rifle shooting performance
Source: PLoS One. 2019 Oct 31;14(10):e0224596. doi: 10.1371/journal.pone.0224596 (PMC6822722; doi:10.1371/journal.pone.0224596)
Supplement: S1 Dataset — (XLSX) [file pone.0224596.s001.xlsx]

## Sheet: Results, caffeine and shooting 
ID	Test nr (1-4)	Caffeine	Points, total	Points, prone position	Points, standing position	Woman	Prone position before standing	Heart rate	Weight	Dose caffeine (300mg / body weight)	Guess on question: caffeine or placebo today?	Correct guess	Habitual intake of caffeine
1	1	1	494	275	219	1	1	72.5	63.3	4.7	Koffein	1	700
2	1	1	504	289	215	1	1	69	60.8	4.9	Koffein	1	338
3	1	1	475	281	194	0	1	78.5	81.6	3.7	Koffein	1	625
4	1	1	482	273	209	1	1	82	68.3	4.4	Koffein	1	300
5	1	0	498	277	221	0	1	72	78	3.8	Placebo	1	200
6	1	1	484	273	211	0	1	81.5	76.8	3.9	Placebo	0	1550
7	1	0	477	279	198	1	1	73.5	52.7	5.7	Placebo	1	180
8	1	0	510	287	223	1	1	58.5	67.6	4.4	Placebo	1	975
9	1	0	495	273	222	0	1	60.5	72.1	4.2	Koffein	0	1400
10	1	0	476	284	192	0	1	62	73.9	4.1	Placebo	1	775
11	1	0	488	276	212	0	1	87.5	74.7	4	Placebo	1	1200
12	1	0	453	274	179	1	1	99.5	67.7	4.4	Placebo	1	0
13	1	1	454	276	178	1	1	69	62.5	4.8	Placebo	0	400
14	1	1	468	268	200	1	1	85	59.5	5	Placebo	0	175
15	1	0	480	269	211	1	1	78	68.8	4.4	Placebo	1	0
16	1	0	467	272	195	0	1	82	64.7	4.6	Placebo	1	338
17	1	1	447	279	168	0	1	69.5	66.8	4.5	Koffein	1	350
18	1	0	511	285	226	0	1	77.5	78.7	3.8	Placebo	1	1280
19	1	1	441	257	184	1	1	79	58	5.2	Koffein	1	1400
20	1	1	502	280	222	0	1	72	84.1	3.6	Placebo	0	75
1	2	0	497	278	219	1	0	77	63.3	4.7	Placebo	1	700
2	2	1	489	278	211	1	0	67	60.8	4.9	Placebo	0	338
3	2	1	519	293	226	0	0	80	81.6	3.7	Placebo	0	625
4	2	1	473	274	199	1	0	80	68.3	4.4	Placebo	0	300
5	2	0	507	282	225	0	0	64	78	3.8	Koffein	0	200
6	2	0	491	283	208	0	0	75	76.8	3.9	Koffein	0	1550
7	2	1	461	279	182	1	0	68	52.7	5.7	Koffein	1	180
8	2	0	517	282	235	1	0	59	67.6	4.4	Placebo	1	975
9	2	1	497	273	224	0	0	69	72.1	4.2	Placebo	0	1400
10	2	0	459	272	187	0	0	65	73.9	4.1	Koffein	0	775
11	2	0	507	284	223	0	0	69	74.7	4	Koffein	0	1200
12	2	1	422	261	161	1	0	77	67.7	4.4	Koffein	1	0
13	2	1	476	275	201	1	0	67	62.5	4.8	Placebo	0	400
14	2	0	493	273	220	1	0	66	59.5	5	Placebo	1	175
15	2	0	483	272	211	1	0	63	68.8	4.4	Placebo	1	0
16	2	1	448	274	174	0	0	83	64.7	4.6	Koffein	1	338
17	2	0	479	269	210	0	0	70	66.8	4.5	Placebo	1	350
18	2	1	516	281	235	0	0	74	78.7	3.8	Koffein	1	1280
19	2	0	461	275	186	1	0	71	58	5.2	Placebo	1	1400
20	2	1	508	291	217	0	0	73	84.1	3.6	Placebo	0	75
1	3	0	506	279	227	1	1	74	63.3	4.7	Placebo	1	700
2	3	0	492	278	214	1	1	66	60.8	4.9	Placebo	1	338
3	3	0	508	285	223	0	1	93	81.6	3.7	Placebo	1	625
4	3	0	500	282	218	1	1	71	68.3	4.4	Placebo	1	300
5	3	1	506	286	220	0	1	65	78	3.8	Koffein	1	200
6	3	0	500	284	216	0	1	70	76.8	3.9	Placebo	1	1550
7	3	1	473	276	197	1	1	75	52.7	5.7	Placebo	0	180
8	3	1	498	282	216	1	1	58	67.6	4.4	Placebo	0	975
9	3	1	480	272	208	0	1	57	72.1	4.2	Koffein	1	1400
10	3	1	473	287	186	0	1	60	73.9	4.1	Koffein	1	775
11	3	1	493	281	212	0	1	57	74.7	4	Koffein	1	1200
12	3	1	452	278	174	1	1	79	67.7	4.4	Koffein	1	0
13	3	0	484	279	205	1	1	75	62.5	4.8	Placebo	1	400
14	3	0	489	274	215	1	1	65	59.5	5	Koffein	0	175
15	3	1	448	269	179	1	1	58	68.8	4.4	Koffein	1	0
16	3	1	454	282	172	0	1	80	64.7	4.6	Koffein	1	338
17	3	0	484	270	214	0	1	74	66.8	4.5	Placebo	1	350
18	3	1	495	285	210	0	1	62	78.7	3.8	Placebo	0	1280
19	3	0	471	273	198	1	1	67	58	5.2	Koffein	0	1400
20	3	0	511	292	219	0	1	70	84.1	3.6	Placebo	1	75
1	4	1	497	283	214	1	0	87	63.3	4.7	Koffein	1	700
2	4	0	514	282	232	1	0	61	60.8	4.9	Koffein	0	338
3	4	0	498	282	216	0	0	86	81.6	3.7	Koffein	0	625
4	4	0	507	283	224	1	0	75	68.3	4.4	Placebo	1	300
5	4	1	497	279	218	0	0	62	78	3.8	Koffein	1	200
6	4	1	483	282	201	0	0	75	76.8	3.9	Koffein	1	1550
7	4	0	489	285	204	1	0	69	52.7	5.7	Placebo	1	180
8	4	1	490	279	211	1	0	66	67.6	4.4	Koffein	1	975
9	4	0	479	273	206	0	0	78	72.1	4.2	Koffein	0	1400
10	4	1	467	279	188	0	0	75	73.9	4.1	Koffein	1	775
11	4	1	511	288	223	0	0	67	74.7	4	Koffein	1	1200
12	4	0	445	275	170	1	0	78	67.7	4.4	Placebo	1	0
13	4	0	447	252	195	1	0	67	62.5	4.8	Placebo	1	400
14	4	1	461	276	185	1	0	61	59.5	5	Koffein	1	175
15	4	1	466	273	193	1	0	61	68.8	4.4	Koffein	1	0
16	4	0	474	287	187	0	0	80	64.7	4.6	Placebo	1	338
17	4	1	431	259	172	0	0	72	66.8	4.5	Koffein	1	350
18	4	0	503	274	229	0	0	69	78.7	3.8	Koffein	0	1280
19	4	1	441	274	167	1	0	71	58	5.2	Koffein	1	1400
20	4	0	501	287	214	0	0	69	84.1	3.6	Koffein	0	75
